# Supplementary material for: Type III Secretion System of Beneficial Rhizobacteria Pseudomonas simiae WCS417 and Pseudomonas defensor WCS374
Source: Front Microbiol. 2019 Jul 16;10:1631. doi: 10.3389/fmicb.2019.01631 (PMC6647874; doi:10.3389/fmicb.2019.01631)
Supplement: Supplementary file 2 [file Table_1.XLSX]

## Sheet: Table S1
Supplementary Table S1. Components of T3SS in the genome of P. simiae WCS417. Genes of WCS417 encoding a T3SS protein were identified based on their BlastP similarity with T3SS components of P. aeruginosa. For these genes putative function, their position in the genome, the length of the protein they encode and the e-value of their similarity with their closest protein match are presented.
Gene name	Function	Position	Protein length (aa)	e-value	Closest protein
PS417_03420	ropE	784645…788943	1432	0	putative type III secreted protein [P. fluorescens SBW25] - AvrE
PS417_03430	methyltransferase type 11	789520…790326	666	0	type 11 methyltransferase [Pseudomonas sp. R81]
PS417_03435	cytochrome P450	790323...792323	25	0	cytochrome P450 [Pseudomonas sp. R81]
PS417_03450	rspL	793158...793709	183	3e-113	sigma factor [P. fluorescens SBW25]
PS417_03455	rspJ	793973...795037	354	2e-156	type III secretion regulator RspJ [P. fluorescens A506]
PS417_03460	rscV	795034...797127	697	0	type III secretion protein RscV [Pseudomonas sp. R81]
PS417_03465	rspQ	797162...798061	299	5e-151	type III secretion protein RspQ [P. fluorescens]
PS417_03470	rscN	798058...799416	452	0	type III secretion ATP synthase RscN [P. fluorescens A506]
PS417_03475	rspO	799403...799831	142	2e-60	rspO - nodulation-related hypothetical protein [P. fluorescens SBW25]
PS417_03480	rspP	799828...800286	152	3e-46	rspP - nodulation-related hypothetical protein [P. fluorescens SBW25]
PS417_03485	rscQAB	800283...801296	337	0	rscQ - putative type III secretion protein [P. fluorescens SBW25]
PS417_03490	rscR	801293...801946	217	4e-135	type III secretion protein HrcR [P. fluorescens BBc6R8]
PS417_03495	rscS	801954...802217	87	8e-51	type III secretion protein RscS [Pseudomonas sp. R81]
PS417_03500	rscT	802228...803016	262	1e-152	type III secretion system rscT [P. fluorescens WH6]
PS417_03505	rscU	803013...804110	365	0	RscU [P. fluorescens]
PS417_03510	rspV	804111...804449	112	3e-73	type III secretion system negative regulatory protein RspV [P. fluorescens]
PS417_03515	rspT	804461...804664	67	1e-35	putative type III secretion lipoprotein [P. poae RE*1-1-14]
PS417_03520	rscC	804661...806802	713	0	RscC [P. fluorescens]
PS417_03525	rspG	806817...807209	130	3e-24	type III secretion protein RspG [P. synxantha BG33R]
PS417_03530	rspF	807211...807429	72	1e-45	hypothetical protein O204_03835 [P. fluorescens EGD-AQ6]
PS417_03535	rspE	807504...808115	203	5e-143	type III secretion apparatus protein RspE [Pseudomonas sp. R81]
PS417_03540	rspD	808118...808675	185	4e-130	type III secretion protein [P. fluorescens EGD-AQ6]
PS417_03545	rscJ	808668...809489	273	5e-63	type III secretion apparatus lipoprotein RscJ [Pseudomonas sp. R81]
PS417_03550	rspB	809496...809858	120	2e-79	putative type III secretion protein [Pseudomonas sp. R81]
PS417_03555	rspR	810332...811258	308	2e-138	putative type III secretion system, regulatory protein [Pseudomonas sp. Ag1]

## Sheet: Table S2
Supplementary Table S2. Components of T3SS in the genome of P. defensor WCS374 . Genes of WCS374 encoding a T3SS protein were identified based on their BlastP similarity with T3SS components of P. aeruginosa. For these genes putative function, their position in the genome, the length of the protein they encode and the e-value of their similarity with their closest protein match are presented.
Gene name	Function	Position	Protein length (aa)	e-value	Closest protein
EL30_03545	rspL	827057…827608	183	1e-132	RNA polymerase sigma factor RspL [P. fluorescens A506]
EL30_03550	rspJ	827873…828937	354	0	Type III secretion regulator RspJ [P. fluorescens A506]
EL30_03555	rscV	828934…831027	697	0	type III secretion protein RscV [P. fluorescens A506]
EL30_03560	rspQ	831065…831964	299	0	type III secretion apparatus protein, YscD/HrpQ family [Pseudomonas sp. CF150]
EL30_03565	rscN	831961…833319	452	0	type III secretion ATP synthase RscN [P. fluorescens A506]
EL30_03570	rspO	833306…833734	142	6e-88	type III secretion protein RspO [P. fluorescens A506]
EL30_03575	rspP	833731…834189	152	2e-100	type III secretion protein RspP [P. fluorescens A506]
EL30_03580	rscQ	834186…835199	337	0	putative type III secretion protein [Pseudomonas sp. CF150]
EL30_03585	rscR	836196…835849	217	8e-149	type III secretion protein RscR [P. fluorescens A506]
EL30_03590	rscS	835857…836120	87	2e-50	type III secretion protein RscS [P. fluorescens A506]
EL30_03595	rscT	836131…836919	262	0	type III secretion protein SpaR/YscT/HrcT [Pseudomonas sp. CF150]
EL30_03600	rscU	836916…838013	365	0	putative type III secretion protein [Pseudomonas sp. CF150]
EL30_03605	rspV	838014…838364	116	3e-77	type III secretion system negative regulatory protein RspV [P. fluorescens A506]
EL30_03615	rscC	838576…840717	713	0	type III secretion outer membrane protein RscC [P. fluorescens A506]
EL30_03620	rspG	840732…841124	130	3e-86	type III secretion protein RspG [P. fluorescens A506]
EL30_03625	rspF	841125…841340	71	3e-43	type III secretion protein RspF [P. fluorescens A506]
EL30_03630	rspE	841431…842024	197	1e-139	type III secretion apparatus protein RspE [P. fluorescens A506]
EL30_03635	rscJ	842597…843397	266	0	type III secretion apparatus lipoprotein RscJ [P. fluorescens A506]
EL30_03640	rspB	843400…843765	121	1e-83	type III secretion apparatus protein RspB [P. fluorescens A506]
EL30_03645	rspA	843883…844107	74	3e-44	type III secretion apparatus protein RspA [P. fluorescens A506]
EL30_03650	rspS	844351…845274	307	0	type III secretion system transcriptional regulator RspS [P. fluorescens A506]

## Sheet: Table S3
Supplementary Table S3. BlastP similarity between T3SS components of WCS417 and WCS374. Genes of WCS417 and WCS374 as detected based on their BlastP similarity with T3SS components of P. aeruginosa. For these genes putative function, the length of the protein they encode and the e-value of their similarity and the percentage of matching are presented.
WCS417			WCS374			BlastP
Gene name	Function	Protein length (aa)	Gene name	Function	Protein length	e-value	Identities
PS417_03420	ropE	1432
PS417_03430	methyltransferase type 11	666
PS417_03435	cytochrome P450	25
PS417_03450	rspL	183	EL30_03545	rspL	183	2e-78	0.62
PS417_03455	rspJ	354	EL30_03550	rspJ	354	8e-166	0.69
PS417_03460	rscV	697	EL30_03555	rscV	697	0	0.91
PS417_03465	rspQ	299	EL30_03560	rspQ	299	4e-157	0.76
PS417_03470	rscN	452	EL30_03565	rscN	452	0	0.94
PS417_03475	rspO	142	EL30_03570	rspO	142	5e-71	0.77
PS417_03480	rspP	152	EL30_03575	rspP	152	2e-72	0.68
PS417_03485	rscQAB	337	EL30_03580	rscQ	337	0	0.73
PS417_03490	rscR	217	EL30_03585	rscR	217	1e-136	0.89
PS417_03495	rscS	87	EL30_03590	rscS	87	8e-59	0.97
PS417_03500	rscT	262	EL30_03595	rscT	262	3e-152	0.83
PS417_03505	rscU	365	EL30_03600	rscU	365	0	0.86
PS417_03510	rspV	112	EL30_03605	rspV	116	4e-36	0.55
PS417_03515	rspT	67
PS417_03520	rscC	713	EL30_03615	rscC	713	0	0.54
PS417_03525	rspG	130	EL30_03620	rspG	130	7e-12	0.35
PS417_03530	rspF	72	EL30_03625	rspF	71
PS417_03535	rspE	203	EL30_03630	rspE	197	1e-20	0.31
PS417_03540	rspD	185
PS417_03545	rscJ	273	EL30_03635	rscJ	266	6e-45	0.35
PS417_03550	rspB	120	EL30_03640	rspB	121	0.4	0.8
			EL30_03645	rspA	74
PS417_03555	rspR	308	EL30_03650	rspR	307	4e-77	0.43

## Sheet: Table S4
Supplementary Table S4. BlastP similarity between effectors of WCS417 and other bacteria. For the effectors of WCS417 (described in Berendsen et al. 2015) the gene name, the function, the overall closest protein match in another organism and the e-value of their similarity are presented.
				BlastP
Gene name	Function	Overall closest protein match	organism	e-value
PS417_09765		hypothetical protein H096_15628	Pseudomonas sp. FH1	0
PS417_12720		hypothetical protein	Pseudomonas sp. R81	0
PS417_12770		hypothetical protein	Pseudomonas fluorescens	1e-54
PS417_13220		hypothetical protein	Pseudomonas sp. R81	2e-162
PS417_20780		hypothetical protein	Pseudomonas	3e-102
PS417_03420	ropE	hypothetical protein	Pseudomonas sp. R81	0
PS417_06035		hypothetical protein	Pseudomonas	1e-63
PS417_06040		hypothetical protein	Pseudomonas sp. R81	3e-38
PS417_07390		hypothetical protein	Pseudomonas sp. R81	0
PS417_26495	ExoU	type III secretion system effector protein ExoU	Pseudomonas fluorescens	0
PS417_23510	HopJ	hypothetical protein	Pseudomonas	5e-75

## Sheet: Table S5
Supplementary Table S5. BlastP similarity between effectors of WCS374 and other bacteria. For the effectors of WCS374 (described in Berendsen et al. 2015) the gene name, the function, the overall closest protein match in another organism and the e-value of their similarity.
				BlastP
Locus tag	Gene name	Overal closest protein match	organism	e-value
PD374_10455		type III secretion effector protein	Pseudomonas fluorescens A506	0
PD374_10460		type III secretion effector protein	Pseudomonas fluorescens A506	9e-32
PD374_10465		type III secretion effector protein	Pseudomonas fluorescens A506	0
PD374_12660		hypothetical protein PflA506_2515	Pseudomonas fluorescens A506	3e-65
PD374_06830		hypothetical protein	Pseudomonas	6e-44
PD374_06915		type III secretion effector protein	Pseudomonas fluorescens A506	1e-50
PD374_25750	ExoU	type III secretion system effector protein ExoU	Pseudomonas fluorescens A506	0
PD374_26065		hypothetical protein	Pseudomonas sp. CFT9	0
PD374_20980		hypothetical protein	Pseudomonas	0
PD374_23045	HopJ	type III effector protein HopJ	Pseudomonas fluorescens A506	1e-74
PD374_21415		gluconokinase	Pseudomonas fluorescens A506	4e-127
PD374_17010		type III secretion effector protein	Pseudomonas fluorescens A506	0
PD374_23880		type III effector protein, HopAC1 family	Pseudomonas fluorescens A506	0
PD374_10035		type I secretion target	Pseudomonas fluorescens A506	0
PD374_10025		putative hemolysin-like protein	Pseudomonas sp. CF150	0
